# Supplementary material for: Sex-Specific Neural Networks of Cued Threat Conditioning: A Pilot Study
Source: Front Syst Neurosci. 2022 May 17;16:832484. doi: 10.3389/fnsys.2022.832484 (PMC9152023; doi:10.3389/fnsys.2022.832484)
Supplement: Supplementary file 2 [file Table_1.XLSX]

## Sheet: Table S1
ACRONYM	REGION
AAA	anterior amygdala area
ACAd	anterior cingulate area, dorsal part
ACAv	anterior cingulate area, ventral part
ACB	nucleus accumbens
AD	anterodorsal nucleus
AHN	anterior hypothalamic nucleus
AId	agranular insular area, dorsal part
AIp	agranular insular area, posterior part
AIv	agranular insular area, ventral part
AM	anteromedial nucleus
AON	anterior olfactory nucleus
APN	anterior pretectal nucleus
AUDd	dorsal auditory area
AUDp	primary auditory area
AUDv	ventral auditory area
AV	anteroventral nucleus of thalamus
BLA	basolateral amygdala
BMA	basomedial amygdalar nucleus
BSTal	anterior bed nucleus of the stria terminalis, anterolateral area
BSTam	anterior bed nucleus of the stria terminalis, anteromedial area
BSTov	anterior bed nucleus of the stria terminalis, oval nucleus
CEA	central amygdalar nucleus
CL	central lateral nucleus of the thalamus
CLA	claustrum
COA	cortical amygdalar area
CP	caudoputamen
dCA1	Ammon's horn, field CA1, dorsal part
dCA2	Ammon's horn, field CA2, dorsal part
dCA3	Ammon's horn, field CA3, dorsal part
dDG	dentate gyrus, dorsal part
DMH	dorsomedial nucleus of the hypothalamus
DP	dorsal peduncular area
ECT	ectorhinal area
ENTl	entorhinal area, lateral part
EP	endopiriform nucleus
EW	Edinger-Westphal nucleus
GP	globus pallidus
GU	gustatory areas
ILA	infralimbic area
IMD	intermediodorsal nucleus of the thalamus
IPN	interpeduncular nucleus
LA	lateral amygdalar nucleus
LD	lateral dorsal nucleus of thalamus
LG	lateral geniculate complex
LHA	lateral hypothalamic area
LP	lateral posterior nucleus of the thalamus
LSc	lateral septal nucleus, caudal part
LSr	lateral septal nucleus, rostral part
LSv	lateral septal nucleus, ventral part
MA	magnocellular nucleus
MEA	medial amygdalar nucleus
MG	medial geniculate complex
MM	medial mammillary nucleus
MOp	primary motor area
MOs	secondary motor area
MRN	midbrain reticular nucleus
MS	medial septal complex
NDB	diagonal band nucleus
NLOT	nucleus of the lateral olfactory tract
ORBl	orbital area, lateral part
ORBm	orbital area, medial part
ORBvl	orbital area, ventrolateral part
OT	olfactory tubercle
PA	posterior amygdalar area
PAA	piriform-amygdalar area
PAG	periaqueductal gray
PERI	perirhinal area
PH	posterior hypothalamic nucleus
PIR	piriform area
PL	prelimbic area
PO	posterior complex of the thalamus
PTLp	posterior parietal association areas
PVH	paraventricular hypothalamic nucleus
PVT	paraventricular nucleus of the thalamus
RE	nucleus of reuniens
RL	rostrial linear nucleus raphe
RN	red nucleus
RSPd	retrosplenial area, dorsal part
RSPv	retrosplenial area, ventral part
RT	reticular nucleus of the thalamus
SBPV	subparaventricular zone
SC	superior collicular
SGN	supregeniculate nucleus
SH	septohippocampal nucleus
SI	substantia innominata
SMT	submedial nucleus of the thalamus
SN	substantia nigra
SPF	subparafascicular nucleus
SSp-bfd	primary somatosensory area, barrel field
SSp-ll	primary somatosensory area, lower limb
SSp-m	primary somatosensory area, mouth
SSp-n	primary somatosensory area, nose
SSp-tr	primary somatosensory area, trunk
SSp-ul	primary somatosensory area, upper limb
SSs	supplemental somatosensory area
STN	subthalamic nucleus
SUBd	subiculum, dorsal part
SUBv	subiculum, ventral part
TEa	temporal association areas
TR	postpiriform transition area
TTd	taenia tecta, dorsal part
TTv	taenia tecta, ventral part
VAL	ventral anterior-lateral complex of the thalamus
vCA1	Ammon's horn, field CA1, ventral part
vCA3	Ammon's horn, field CA3, ventral part
vDG	dentate gyrus, ventral part
VISal	anterolateral visual area
VISC	visceral area
VM	ventral medial nucleus of the thalamus
VPL	ventral posterolateral nucleus of the thalamus
VTA	ventral tegmental area
ZI	zona incerta
