# Supplementary material for: Sex-Specific Neural Networks of Cued Threat Conditioning: A Pilot Study
Source: Front Syst Neurosci. 2022 May 17;16:832484. doi: 10.3389/fnsys.2022.832484 (PMC9152023; doi:10.3389/fnsys.2022.832484)
Supplement: Supplementary file 4 [file Table_3.XLSX]

## Sheet: Matrix Organization
GROUP #	COLOR CODE	ACRONYM	REGION	MAJOR DIVISION	SUBDIVISION
1		LA	lateral amygdalar nucleus	cortical subplate
1		BLA	basolateral amygdala	cortical subplate
1		BMA	basomedial amygdalar nucleus	cortical subplate
1		PA	posterior amygdalar area	cortical subplate
1		CLA	claustrum	cortical subplate
1		EP	endopiriform nucleus	cortical subplate
2		dCA1	Ammon's horn, field CA1, dorsal part	cortical plate	hippocampal formation
2		dCA2	Ammon's horn, field CA2, dorsal part	cortical plate	hippocampal formation
2		dCA3	Ammon's horn, field CA3, dorsal part	cortical plate	hippocampal formation
2		dDG	dentate gyrus, dorsal part	cortical plate	hippocampal formation
2		vCA1	Ammon's horn, field CA1, ventral part	cortical plate	hippocampal formation
2		vCA3	Ammon's horn, field CA3, ventral part	cortical plate	hippocampal formation
2		vDG	dentate gyrus, ventral part	cortical plate	hippocampal formation
2		ENTl	entorhinal area, lateral part	cortical plate	hippocampal formation
2		SUBd	subiculum, dorsal part	cortical plate	hippocampal formation
2		SUBv	subiculum, ventral part	cortical plate	hippocampal formation
3		BSTal	anterior bed nucleus of the stria terminalis, anterolateral area	cerebral nuclei	pallidum
3		BSTam	anterior bed nucleus of the stria terminalis, anteromedial area	cerebral nuclei	pallidum
3		BSTov	anterior bed nucleus of the stria terminalis, oval nucleus	cerebral nuclei	pallidum
3		GP	globus pallidus	cerebral nuclei	pallidum
3		MA	magnocellular nucleus	cerebral nuclei	pallidum
3		MS	medial septal complex	cerebral nuclei	pallidum
3		NDB	diagonal band nucleus	cerebral nuclei	pallidum
3		SI	substantia innominata	cerebral nuclei	pallidum
4		AAA	anterior amygdala area	cerebral nuclei	striatum
4		CEA	central amygdalar nucleus	cerebral nuclei	striatum
4		MEA	medial amygdalar nucleus	cerebral nuclei	striatum
4		ACB	nucleus accumbens	cerebral nuclei	striatum
4		CP	caudoputamen	cerebral nuclei	striatum
4		LSc	lateral septal nucleus, caudal part	cerebral nuclei	striatum
4		LSr	lateral septal nucleus, rostral part	cerebral nuclei	striatum
4		LSv	lateral septal nucleus, ventral part	cerebral nuclei	striatum
4		SH	septohippocampal nucleus	cerebral nuclei	striatum
4		OT	olfactory tubercle	cerebral nuclei	striatum
5		ILA	infralimbic area	cortical plate	isocortex
5		PL	prelimbic area	cortical plate	isocortex
5		ORBl	orbital area, lateral part	cortical plate	isocortex
5		ORBm	orbital area, medial part	cortical plate	isocortex
5		ORBvl	orbital area, ventrolateral part	cortical plate	isocortex
5		ACAd	anterior cingulate area, dorsal part	cortical plate	isocortex
5		ACAv	anterior cingulate area, ventral part	cortical plate	isocortex
5		AId	agranular insular area, dorsal part	cortical plate	isocortex
5		AIp	agranular insular area, posterior part	cortical plate	isocortex
5		AIv	agranular insular area, ventral part	cortical plate	isocortex
5		RSPd	retrosplenial area, dorsal part	cortical plate	isocortex
5		RSPv	retrosplenial area, ventral part	cortical plate	isocortex
5		ECT	ectorhinal area	cortical plate	isocortex
5		PERI	perirhinal area	cortical plate	isocortex
5		MOp	primary motor area	cortical plate	isocortex
5		MOs	secondary motor area	cortical plate	isocortex
5		PTLp	posterior parietal association areas	cortical plate	isocortex
5		GU	gustatory areas	cortical plate	isocortex
5		VISC	visceral area	cortical plate	isocortex
5		AUDd	dorsal auditory area	cortical plate	isocortex
5		AUDp	primary auditory area	cortical plate	isocortex
5		AUDv	ventral auditory area	cortical plate	isocortex
5		TEa	temporal association areas	cortical plate	isocortex
5		SSp-bfd	primary somatosensory area, barrel field	cortical plate	isocortex
5		SSp-ll	primary somatosensory area, lower limb	cortical plate	isocortex
5		SSp-m	primary somatosensory area, mouth	cortical plate	isocortex
5		SSp-n	primary somatosensory area, nose	cortical plate	isocortex
5		SSp-tr	primary somatosensory area, trunk	cortical plate	isocortex
5		SSp-ul	primary somatosensory area, upper limb	cortical plate	isocortex
5		SSs	supplemental somatosensory area	cortical plate	isocortex
5		VISal	anterolateral visual area	cortical plate	isocortex
6		DP	dorsal peduncular area	cortical plate	olfactory areas
6		AON	anterior olfactory nucleus	cortical plate	olfactory areas
6		COA	cortical amygdalar area	cortical plate	olfactory areas
6		PAA	piriform-amygdalar area	cortical plate	olfactory areas
6		NLOT	nucleus of the lateral olfactory tract	cortical plate	olfactory areas
6		PIR	piriform area	cortical plate	olfactory areas
6		TR	postpiriform transition area	cortical plate	olfactory areas
6		TTd	taenia tecta, dorsal part	cortical plate	olfactory areas
6		TTv	taenia tecta, ventral part	cortical plate	olfactory areas
7		AD	anterodorsal nucleus	thalamus	polymodal association cortex
7		AM	anteromedial nucleus	thalamus	polymodal association cortex
7		AV	anteroventral nucleus of thalamus	thalamus	polymodal association cortex
7		LD	lateral dorsal nucleus of thalamus	thalamus	polymodal association cortex
7		CL	central lateral nucleus of the thalamus	thalamus	polymodal association cortex
7		LP	lateral posterior nucleus of the thalamus	thalamus	polymodal association cortex
7		PO	posterior complex of the thalamus	thalamus	polymodal association cortex
7		SGN	supregeniculate nucleus	thalamus	polymodal association cortex
7		IMD	intermediodorsal nucleus of the thalamus	thalamus	polymodal association cortex
7		SMT	submedial nucleus of the thalamus	thalamus	polymodal association cortex
7		PVT	paraventricular nucleus of the thalamus	thalamus	polymodal association cortex
7		RE	nucleus of reuniens	thalamus	polymodal association cortex
7		LG	lateral geniculate complex	thalamus	sensory-motor cortex related
7		MG	medial geniculate complex	thalamus	sensory-motor cortex related
7		SPF	subparafascicular nucleus	thalamus	sensory-motor cortex related
7		VAL	ventral anterior-lateral complex of the thalamus	thalamus	sensory-motor cortex related
7		VM	ventral medial nucleus of the thalamus	thalamus	sensory-motor cortex related
7		VPL	ventral posterolateral nucleus of the thalamus	thalamus	sensory-motor cortex related
7		RT	reticular nucleus of the thalamus	thalamus	polymodal association cortex
8		LHA	lateral hypothalamic area	hypothalamus	lateral zone
8		STN	subthalamic nucleus	hypothalamus	lateral zone
8		ZI	zona incerta	hypothalamus	lateral zone
8		AHN	anterior hypothalamic nucleus	hypothalamus	medial zone
8		MM	medial mammillary nucleus	hypothalamus	medial zone
8		PH	posterior hypothalamic nucleus	hypothalamus	medial zone
8		DMH	dorsomedial nucleus of the hypothalamus	hypothalamus	periventricular region
8		SBPV	subparaventricular zone	hypothalamus	periventricular region
8		PVH	paraventricular hypothalamic nucleus	hypothalamus	periventricular region
9		APN	anterior pretectal nucleus	midbrain	motor related
9		MRN	midbrain reticular nucleus	midbrain	motor related
9		PAG	periaqueductal gray	midbrain	motor related
9		RN	red nucleus	midbrain	motor related
9		SC	superior collicular	midbrain	motor related
9		SN	substantia nigra	midbrain	motor related
9		VTA	ventral tegmental area	midbrain	motor related
9		IPN	interpeduncular nucleus	midbrain	behavioral state related
9		RL	rostrial linear nucleus raphe	midbrain	behavioral state related
9		EW	Edinger-Westphal nucleus	midbrain	motor related
